# Supplementary material for: Chiral Separation, Configuration Confirmation and Bioactivity Determination of the Stereoisomers of Hesperidin and Narirutin in Citrus reticulata Blanco
Source: Molecules. 2023 Jan 15;28(2):873. doi: 10.3390/molecules28020873 (PMC9867467; doi:10.3390/molecules28020873)
Supplement: Supplementary file 1 [file molecules-28-00873-s001.zip]

Archive with 1 entries (1 files):
- molecules-2039345-supplementary.pdf
